# Supplementary material for: Prevalence and Determinants of Energy Drink Consumption Among Chilean Adolescents
Source: Nutrients. 2025 Nov 5;17(21):3481. doi: 10.3390/nu17213481 (PMC12608689; doi:10.3390/nu17213481)
Supplement: Supplementary file 1 [file nutrients-17-03481-s001.zip]

Archive with 1 entries (1 files):
- nutrients-3927707-supplementary.pdf
